# Supplementary material for: Life Cycle Assessment to Quantify Global Warming and Human Health–Respiratory Impacts of Using Composites from Waste Wind Turbine Blades as Feedstock for Cement Clinker and Fiberglass Production
Source: Environ Sci Technol. 2025 Oct 2;59(40):21476–85. doi: 10.1021/acs.est.5c07978 (PMC12529953; doi:10.1021/acs.est.5c07978)
Supplement: Supplementary file 2 [file es5c07978_si_002.xlsx]

## Sheet: Life Cycle Inventory
	Summary of Inputs for SimaPro Inventory	Cement Clinker Inventory																Summary of Inputs for SimaPro Inventory	Fiberglass Inventory
				Baseline		Waste Rate	0% B2O3		10% B2O3		0.5x Transpo		10x Transpo								Baseline		Waste Rate	0% B2O3		10% B2O3		0.5x Transpo		5x Transpo
		SimaPro Input/Output	Units	0	0.15	0.3	0	0.15	0	0.15	0	0.15	0	0.15					SimaPro Input/Output	Units	0	0.15	0.3	0	0.15	0	0.15	0	0.15	0	0.15
		Blade input to system	kg	0	0.244517	0.50888	0	0.244562	0	0.244706	0	0.244517	0	0.244517					Blade input to system	kg	0	0.315732	0.606646	0	0.314388	0	0.316193	0	0.315732	0	0.315732
		Coal energy credit	MJ	0	-1.83289	-3.81454	0	-1.83323	0	-1.8343	0	-1.83289	0	-1.83289					NG energy credit	MJ	0	1.88597	3.62371	0	1.87795	0	1.88873	0	1.88597	0	1.88597
		NG energy credit	MJ	0	-0.610963	-1.27151	0	-0.611075	0	-0.611434	0	-0.610963	0	-0.610963					Virgin limestone	kg	0.383448	0.311646	0.247121	0.410586	0.335211	0.338813	0.2755	0.383448	0.311646	0.383448	0.311646
		Virgin limestone	kg	1.16015	1.09678	1.02765	1.16015	1.10178	1.16015	1.09508	1.16015	1.09678	1.16015	1.09678					Virgin sand	kg	0.392284	0.320332	0.253347	0.397364	0.323579	0.386719	0.314476	0.392284	0.320332	0.392284	0.320332
		Virgin sand	kg	0.214916	0.133556	0.0446692	0.214916	0.133541	0.214916	0.132449	0.214916	0.133556	0.214916	0.133556					Virgin kaolin	kg	0.360005	0.292138	0.230478	0.371294	0.302977	0.354806	0.289272	0.360005	0.292138	0.360005	0.292138
		Virgin bauxite	kg	0.0875132	0.0598817	0.029504	0.0875132	0.0588292	0.0875132	0.0602538	0.0875132	0.0598817	0.0875132	0.0598817					Virgin iron ore	kg	0.00138514	0.00106362	0.000851388	0.00524314	0.0039025	0.00283882	0.00207488	0.00138514	0.00106362	0.00138514	0.00106362
		Virgin iron ore	kg	0.0348836	0.0341842	0.0335953	0.0348836	0.0337323	0.0348836	0.0340462	0.0348836	0.0341842	0.0348836	0.0341842					Virgin magnesite	kg	0.0531835	0.0438861	0.0347593	0.0832654	0.0686677	0.0206776	0.0179991	0.0531835	0.0438861	0.0531835	0.0438861
		Virgin magnesite	kg	0.0638918	0.0544925	0.0463379	0.0638918	0.0516577	0.0638918	0.0574607	0.0638918	0.0544925	0.0638918	0.0544925					Virgin soda ash	kg	0.00976445	0.00881294	0.00677787	0.0138104	0.0114988	0.00869045	0.00761382	0.00976445	0.00881294	0.00976445	0.00881294
		Virgin soda ash	kg	0.00851506	0.006812	0.00580866	0.00851506	0.00641615	0.00851506	0.00737667	0.00851506	0.006812	0.00851506	0.006812					Virgin boric acid	kg	0.0898858	0.0730639	0.0576926	0	0	0.178273	0.14483	0.0898858	0.0730639	0.0898858	0.0730639
		Transportation	kgkm	312.599	306.242	301.184	312.599	302.862	312.599	309.161	156.299	153.121	1562.99	1531.21					Transportation	kgkm	940.988	1364.1	1755.03	766.055	1221.82	1120.92	1513.15	470.494	682.051	4704.94	6820.51
		Shred/crush/grind energy - electricity	MJ	0.101364	0.106817	0.112776	0.101364	0.106836	0.101364	0.106892	0.101364	0.106817	0.101364	0.106817					Shred/crush/grind energy - electricity	MJ	0.0832902	0.0816956	0.0802465	0.0827483	0.081307	0.0833459	0.0817689	0.0832902	0.0816956	0.0832902	0.0816956
		Kiln op energy - coal	MJ	2.63925	2.49608	2.34293	2.63925	2.49654	2.63925	2.49783	2.63925	2.49608	2.63925	2.49608					Pyrolysis op energy - NG	MJ	0	1.78388	3.42755	0	1.77629	0	1.78649	0	1.78388	0	1.78388
		Kiln op energy - NG	MJ	0.87975	0.832027	0.780976	0.87975	0.83218	0.87975	0.83261	0.87975	0.832027	0.87975	0.832027					Oxidation op energy - NG	MJ	0	1.14003	2.19046	0	1.13518	0	1.1417	0	1.14003	0	1.14003
		Shred/crush/grind PM emissions	kg	5.49453e-08	6.92836e-08	8.48195e-08	5.49453e-08	6.92963e-08	5.49453e-08	6.93333e-08	5.49453e-08	6.92836e-08	5.49453e-08	6.92836e-08					Glass furnace op energy - NG	MJ	11.3741	10.9008	10.4674	11.3001	10.8488	11.3817	10.9104	11.3741	10.9008	11.3741	10.9008
		Kiln CO2 emissions	kg	0.547016	0.513537	0.478469	0.547016	0.514094	0.547016	0.514575	0.547016	0.513537	0.547016	0.513537					Glass furnace op energy - electricity	MJ	3.66343	3.51098	3.37141	3.6396	3.49424	3.66588	3.51409	3.66343	3.51098	3.66343	3.51098
		Kiln PM emissions	kg	0.00035102	0.000341935	0.00033233	0.00035102	0.000341998	0.00035102	0.000342175	0.00035102	0.000341935	0.00035102	0.000341935					Shred/crush/grind PM emissions	kg	4.51485e-08	5.25364e-08	5.93546e-08	4.48547e-08	5.22907e-08	4.51786e-08	5.25882e-08	4.51485e-08	5.25364e-08	4.51485e-08	5.25364e-08
		Organics combustion CO2 emissions	kg	0	0.275282	0.572906	0	0.275333	0	0.275494	0	0.275282	0	0.275282					Oxidation CO2 emissions	kg	0	0.0602411	0.115747	0	0.0599847	0	0.0603292	0	0.0602411	0	0.0602411
		Organics combustion PM emissions	kg	0	5.40273e-05	0.00011244	0	5.40372e-05	0	5.4069e-05	0	5.40273e-05	0	5.40273e-05					Recovered fuel combustion CO2 emissions	kg	0	0.177932	0.341878	0	0.177174	0	0.178192	0	0.177932	0	0.177932
		total CO2 emissions	kg	0.547016	0.78882	1.05138	0.547016	0.789427	0.547016	0.79007	0.547016	0.78882	0.547016	0.78882					Recovered fuel combustion PM emissions	kg	0	6.09665e-05	0.000117141	0	6.0707e-05	0	6.10557e-05	0	6.09665e-05	0	6.09665e-05
		total PM emissions	kg	0.000351075	0.000396032	0.000444854	0.000351075	0.000396104	0.000351075	0.000396314	0.000351075	0.000396032	0.000351075	0.000396032					Glass furnace CO2 emissions	kg	0.200421	0.163601	0.12962	0.229736	0.188014	0.163382	0.133697	0.200421	0.163601	0.200421	0.163601
																			Glass furnace PM emissions	kg	0.000115743	0.000110926	0.000106516	0.00011499	0.000110397	0.00011582	0.000111024	0.000115743	0.000110926	0.000115743	0.000110926
																			total CO2 emissions	kg	0.200421	0.401774	0.587245	0.229736	0.425173	0.163382	0.372218	0.200421	0.401774	0.200421	0.401774
																			total PM emissions	kg	0.000115788	0.000171945	0.000223717	0.000115035	0.000171157	0.000115865	0.000172133	0.000115788	0.000171945	0.000115788	0.000171945
																					1.75	1.76	1.87	1.65	1.68	1.84	1.84	1.71	1.7	2.09	2.25
																					1.95042	2.16177	2.45724	1.87974	2.10517	2.00338	2.21222	1.91042	2.10177	2.29042	2.65177
																						0.108363
	Calculations for process steps in Cement Clinker Production	Cement Clinker Calculations																Calculations for process steps in Fiberglass Production	Fiberglass Calculations
		Input/Output	Units	Baseline		Waste Rate	0% B2O3		10% B2O3		0.5x Transpo		10x Transpo						Input/Output	Units	Baseline		Waste Rate	0% B2O3		10% B2O3		0.5x Transpo		5x Transpo
		% waste input		0	0.15	0.3	0	0.15	0	0.15	0	0.15	0	0.15					% waste input		0	0.15	0.3	0	0.15	0	0.15	0	0.15	0	0.15
		Mass blade input to system	kg	0	0.244517	0.50888	0	0.244562	0	0.244706	0	0.244517	0	0.244517					Mass blade input to system	kg	0	0.315732	0.606646	0	0.314388	0	0.316193	0	0.315732	0	0.315732
		shred to crush	kg	0	0.244517	0.50888	0	0.244562	0	0.244706	0	0.244517	0	0.244517					shred to pyrolysis	kg	0	0.315732	0.606646	0	0.314388	0	0.316193	0	0.315732	0	0.315732
		crush to grind	kg	0	0.244517	0.50888	0	0.244562	0	0.244706	0	0.244517	0	0.244517					pyrolysis recovered glass to oxidation	kg	0	0.185335	0.356101	0	0.184546	0	0.185606	0	0.185335	0	0.185335
		virgin limestone to grind	kg	1.16015	1.09678	1.02765	1.16015	1.10178	1.16015	1.09508	1.16015	1.09678	1.16015	1.09678					pyrolysis recovered char to oxidation	kg	0	0.0164411	0.0315899	0	0.0163711	0	0.0164651	0	0.0164411	0	0.0164411
		virgin sand to grind	kg	0.214916	0.133556	0.0446692	0.214916	0.133541	0.214916	0.132449	0.214916	0.133556	0.214916	0.133556					pyrolysis recovered fuels to combustion	kg	0	0.113956	0.218955	0	0.113471	0	0.114123	0	0.113956	0	0.113956
		virgin bauxite to grind	kg	0.0875132	0.0598817	0.029504	0.0875132	0.0588292	0.0875132	0.0602538	0.0875132	0.0598817	0.0875132	0.0598817					oxidation CO2 emissions	kg	0	0.0602411	0.115747	0	0.0599847	0	0.0603292	0	0.0602411	0	0.0602411
		virgin iron ore to grind	kg	0.0348836	0.0341842	0.0335953	0.0348836	0.0337323	0.0348836	0.0340462	0.0348836	0.0341842	0.0348836	0.0341842					oxidation recovered glass to crush	kg	0	0.185335	0.356101	0	0.184546	0	0.185606	0	0.185335	0	0.185335
		virgin magnesite to grind	kg	0.0638918	0.0544925	0.0463379	0.0638918	0.0516577	0.0638918	0.0574607	0.0638918	0.0544925	0.0638918	0.0544925					crush to grind	kg	0	0.185335	0.356101	0	0.184546	0	0.185606	0	0.185335	0	0.185335
		virgin soda ash to grind	kg	0.00851506	0.006812	0.00580866	0.00851506	0.00641615	0.00851506	0.00737667	0.00851506	0.006812	0.00851506	0.006812					virgin limestone to grind	kg	0.383448	0.311646	0.247121	0.410586	0.335211	0.338813	0.2755	0.383448	0.311646	0.383448	0.311646
		ground blade to kiln	kg	0	0.244517	0.50888	0	0.244562	0	0.244706	0	0.244517	0	0.244517					virgin sand to grind	kg	0.392284	0.320332	0.253347	0.397364	0.323579	0.386719	0.314476	0.392284	0.320332	0.392284	0.320332
		ground limestone to kiln	kg	1.16015	1.09678	1.02765	1.16015	1.10178	1.16015	1.09508	1.16015	1.09678	1.16015	1.09678					virgin kaolin to grind	kg	0.360005	0.292138	0.230478	0.371294	0.302977	0.354806	0.289272	0.360005	0.292138	0.360005	0.292138
		ground sand to kiln	kg	0.214916	0.133556	0.0446692	0.214916	0.133541	0.214916	0.132449	0.214916	0.133556	0.214916	0.133556					virgin iron ore to grind	kg	0.00138514	0.00106362	0.000851388	0.00524314	0.0039025	0.00283882	0.00207488	0.00138514	0.00106362	0.00138514	0.00106362
		ground bauxite to kiln	kg	0.0875132	0.0598817	0.029504	0.0875132	0.0588292	0.0875132	0.0602538	0.0875132	0.0598817	0.0875132	0.0598817					virgin magnesite to grind	kg	0.0531835	0.0438861	0.0347593	0.0832654	0.0686677	0.0206776	0.0179991	0.0531835	0.0438861	0.0531835	0.0438861
		ground iron ore to kiln	kg	0.0348836	0.0341842	0.0335953	0.0348836	0.0337323	0.0348836	0.0340462	0.0348836	0.0341842	0.0348836	0.0341842					virgin soda ash to grind	kg	0.00976445	0.00881294	0.00677787	0.0138104	0.0114988	0.00869045	0.00761382	0.00976445	0.00881294	0.00976445	0.00881294
		ground magnesite to kiln	kg	0.0638918	0.0544925	0.0463379	0.0638918	0.0516577	0.0638918	0.0574607	0.0638918	0.0544925	0.0638918	0.0544925					virgin boric acid to grind	kg	0.0898858	0.0730639	0.0576926	0	0	0.178273	0.14483	0.0898858	0.0730639	0.0898858	0.0730639
		ground soda ash to kiln	kg	0.00851506	0.006812	0.00580866	0.00851506	0.00641615	0.00851506	0.00737667	0.00851506	0.006812	0.00851506	0.006812					ground WTB glass to furnace	kg	0	0.185335	0.356101	0	0.184546	0	0.185606	0	0.185335	0	0.185335
		kiln clinker product	kg	1	1	1	1	1	1	1	1	1	1	1					ground limestone to furnace	kg	0.383448	0.311646	0.247121	0.410586	0.335211	0.338813	0.2755	0.383448	0.311646	0.383448	0.311646
																			ground sand to furnace	kg	0.392284	0.320332	0.253347	0.397364	0.323579	0.386719	0.314476	0.392284	0.320332	0.392284	0.320332
		shred/crush/grind PM emissions	kg	5.49453e-08	6.92836e-08	8.48195e-08	5.49453e-08	6.92963e-08	5.49453e-08	6.93333e-08	5.49453e-08	6.92836e-08	5.49453e-08	6.92836e-08					ground kaolin to furnace	kg	0.360005	0.292138	0.230478	0.371294	0.302977	0.354806	0.289272	0.360005	0.292138	0.360005	0.292138
		kiln CO2 emissions from virgin material rxns	kg	0.547016	0.513537	0.478469	0.547016	0.514094	0.547016	0.514575	0.547016	0.513537	0.547016	0.513537					ground iron ore to furnace	kg	0.00138514	0.00106362	0.000851388	0.00524314	0.0039025	0.00283882	0.00207488	0.00138514	0.00106362	0.00138514	0.00106362
		kiln CO2 emissions from organic combustion	kg	0	0.275282	0.572906	0	0.275333	0	0.275494	0	0.275282	0	0.275282					ground magnesite to furnace	kg	0.0531835	0.0438861	0.0347593	0.0832654	0.0686677	0.0206776	0.0179991	0.0531835	0.0438861	0.0531835	0.0438861
		kiln PM2.5 emissions from kiln operation	kg	0.00035102	0.000341935	0.00033233	0.00035102	0.000341998	0.00035102	0.000342175	0.00035102	0.000341935	0.00035102	0.000341935					ground soda ash to furnace	kg	0.00976445	0.00881294	0.00677787	0.0138104	0.0114988	0.00869045	0.00761382	0.00976445	0.00881294	0.00976445	0.00881294
		kiln PM2.5 emissions from organic combustion	kg	0	5.40273e-05	0.00011244	0	5.40372e-05	0	5.4069e-05	0	5.40273e-05	0	5.40273e-05					ground boric acid to furnace	kg	0.0898858	0.0730639	0.0576926	0	0	0.178273	0.14483	0.0898858	0.0730639	0.0898858	0.0730639
																			furnace fiberglass product	kg	1	1	1	1	1	1	1	1	1	1	1
		shred energy	MJ	0	0.001297	0.00269926	0	0.00129723	0	0.001298	0	0.001297	0	0.001297
		crush energy	MJ	0	0.000259393	0.000539838	0	0.000259441	0	0.000259593	0	0.000259393	0	0.000259393					shred/crush/grind PM emissions	kg	4.51485e-08	5.25364e-08	5.93546e-08	4.48547e-08	5.22907e-08	4.51786e-08	5.25882e-08	4.51485e-08	5.25364e-08	4.51485e-08	5.25364e-08
		grind energy	MJ	0.101364	0.10526	0.109536	0.101364	0.10528	0.101364	0.105335	0.101364	0.10526	0.101364	0.10526					recovered fuels combustion CO2 emissions	kg	0	0.177932	0.341878	0	0.177174	0	0.178192	0	0.177932	0	0.177932
		kiln energy	MJ	3.519	3.32811	3.1239	3.519	3.32872	3.519	3.33044	3.519	3.32811	3.519	3.32811					recovered fuels combustion PM emissions	kg	0	6.09665e-05	0.000117141	0	6.0707e-05	0	6.10557e-05	0	6.09665e-05	0	6.09665e-05
		kiln energy - coal	MJ	2.63925	2.49608	2.34293	2.63925	2.49654	2.63925	2.49783	2.63925	2.49608	2.63925	2.49608					furnace CO2 emissions	kg	0.200421	0.163601	0.12962	0.229736	0.188014	0.163382	0.133697	0.200421	0.163601	0.200421	0.163601
		kiln energy - NG	MJ	0.87975	0.832027	0.780976	0.87975	0.83218	0.87975	0.83261	0.87975	0.832027	0.87975	0.832027					furnace PM emissions	kg	0.000115743	0.000110926	0.000106516	0.00011499	0.000110397	0.00011582	0.000111024	0.000115743	0.000110926	0.000115743	0.000110926
		coal material	kg	0.0891639	0.084327	0.0791529	0.0891639	0.0843425	0.0891639	0.0843861	0.0891639	0.084327	0.0891639	0.084327
		NG material	m3	0.0266753	0.0252282	0.0236803	0.0266753	0.0252329	0.0266753	0.0252459	0.0266753	0.0252282	0.0266753	0.0252282					shred energy	MJ	0	0.00167474	0.00321784	0	0.00166761	0	0.00167719	0	0.00167474	0	0.00167474
		organics energy credit	MJ	0	-2.44385	-5.08605	0	-2.4443	0	-2.44574	0	-2.44385	0	-2.44385					crush energy	MJ	0	0.00019661	0.000377765	0	0.000195773	0	0.000196897	0	0.00019661	0	0.00019661
		coal energy credit	MJ	0	-1.83289	-3.81454	0	-1.83323	0	-1.8343	0	-1.83289	0	-1.83289					grind energy	MJ	0.0832902	0.0798243	0.0766509	0.0827483	0.0794436	0.0833459	0.0798948	0.0832902	0.0798243	0.0832902	0.0798243
		NG energy credit	MJ	0	-0.610963	-1.27151	0	-0.611075	0	-0.611434	0	-0.610963	0	-0.610963					pyrolysis op energy - NG	MJ	0	1.78388	3.42755	0	1.77629	0	1.78649	0	1.78388	0	1.78388
		organics coal material credit	kg	0	-0.0619219	-0.128869	0	-0.0619333	0	-0.0619696	0	-0.0619219	0	-0.0619219					oxidation op energy - NG	MJ	0	1.14003	2.19046	0	1.13518	0	1.1417	0	1.14003	0	1.14003
		organics NG material credit	kg	0	-0.0125972	-0.0262167	0	-0.0125995	0	-0.0126069	0	-0.0125972	0	-0.0125972					furnace op energy - NG	MJ	11.3741	10.9008	10.4674	11.3001	10.8488	11.3817	10.9104	11.3741	10.9008	11.3741	10.9008
		organics NG material credit	m3	0	-0.0185253	-0.038554	0	-0.0185287	0	-0.0185395	0	-0.0185253	0	-0.0185253					furnace op energy - electricity	MJ	3.66343	3.51098	3.37141	3.6396	3.49424	3.66588	3.51409	3.66343	3.51098	3.66343	3.51098
																			NG material	m3	0.344878	0.419184	0.487733	0.342634	0.41723	0.345109	0.419606	0.344878	0.419184	0.344878	0.419184
		virgin materials transportation	kgkm	312.599	274.454	235.03	312.599	271.069	312.599	277.349	156.299	137.227	1562.99	1372.27					recovered fuel energy credit - NG	MJ	0	1.88597	3.62371	0	1.87795	0	1.88873	0	1.88597	0	1.88597
		blade waste transportation	kgkm	0	31.7873	66.1544	0	31.7931	0	31.8117	0	15.8936	0	158.936					recovered fuel material credit - NG	m3	0	0.0571854	0.109876	0	0.056942	0	0.057269	0	0.0571854	0	0.0571854
																			virgin materials transportation	kgkm	940.988	765.192	604.289	766.055	625.458	1120.92	913.362	470.494	382.596	4704.94	3825.96
																			blade waste transportation	kgkm	0	397.822	764.375	0	396.129	0	398.404	0	198.911	0	1989.11
																			recovered glass transport	kgkm	0	201.088	386.37	0	200.232	0	201.382	0	100.544	0	1005.44
				1027102									1000	kg/t
				1954.15									365	days/yr
				4.1e+09									24	hr/day
				7.80061e+06									60	min/hr
				0.143532
				1.11963e+06
				1.5395e+09
				211.15
				18.5918
				18591.8
				6197.25
				6859.58

## Sheet: Summary of Materials
			Cement Clinker Production	Fiberglass Production	Molar Mass (g/mol)	C	H	O	Ca	Si	Al	B	Fe	Na	Mg	Cl	N	S	K	Heat Capacity (MJ/kg.K)	Heat of reaction (kJ/mol)	Heat of Combustion (MJ/kg)	Temperature of Combustion (C)	delT for kiln pre-heater (C )	Density (kg/m3)	CO2 Formation for perfect polymer comb (mol/mol)	H2O Formation for perfect polymer comb (mol/mol)	NO2 Formation for perfect polymer comb (mol/mol)	carbon char formation from pyrolysis (kg/kg)	kg/m3 of CO2 in pyrolysis gas
			Compositions	Compositions		12.011	1.008	15.999	40.078	28.068	26.981	10.811	55.8	22.989	24.305	35.453	14.007	32.066	39.1
Raw Materials	Limestone	CaCO3			100.086	1		3	1											0.00091	178
	Sand/Quartz	SiO2			60.066			2		1										0.0008	0
	Bauxite/Clay	Al2O3:2H2O			137.989		4	5			2									0.00092	40.5
	Kaolin	Al2Si2O5(OH)4			258.121		4	9		2	2									0.001272	196.09
	Iron Ore	Fe2O3			159.597			3					2							0.00046	0
	Magnesite	MgCO3			84.313	1		3							1					0.001042	100.7
	Soda Ash	Na2CO3			105.986	1		3						2						0.0018125	323
	Boric Acid	H3BO3			61.832		3	3				1								0.001	140
	Feldspar	KAlSi3O8			278.277			8		3	1								1
Final Product Components	Calcium Oxide	CaO	0.65	0.215	56.077			1	1
	Silicon Dioxide	SiO2	0.215	0.56	60.066			2		1
	Aluminum Oxide	Al2O3	0.065	0.142	101.959			3			2
	Iron Oxide	Fe2O3	0.035	0.002	159.597			3					2
	Magnesium Oxide	MgO	0.03	0.025	40.304			1							1
	Sodium Oxide	Na2O	0.005	0.006	61.977			1						2
	Boron Oxide	B2O3	0	0.05	69.619			3				2
	Potassium Oxide	K2O	0	0	94.199			1											2
Emissions	Carbon Dioxide	CO2			44.009	1		2
	Water	H2O			18.015		2	1
	Carbon Monoxide	CO			28.01	1		1
	Nitric Oxide	NO			30.006			1									1
	Nitrogen Dioxide	NO2			46.005			2									1
Wind Turbine Blade Materials	Glass	CaO:SiO2:Al2O3:Fe2O3:MgO:B2O3:Na2O	0.587																	0.000805			1400	1375
	Epoxy	C21H24O	0.248		292.422	21	24	1												0.0008		32.5	350	325		21	12	0	0.061
	PET foam	C10H8O4	0.06		192.17	10	8	4												0.001		24	260	235		10	4	0	0.262
	PU	C3H7NO2	0.035		89.094	3	7	2									1			0.0018		6.69	330	305		3	3.5	1	0.207
	PE	C2H4	0.03		28.054	2	4													0.0016		47.74	350	325		2	2	0	0.226
	Wood	C6H12O6	0.04		180.156	6	12	6												0.0029		14.8	250	225		6	6	0	0.18
Fossil Fuels	Coal	C169H128O10N2S			2378.95	169	128	10									2	1				29.6
	Natural Gas	CH4			16.043	1	4															48.5			0.68
	Pyrlysis Gas	mix of gases			19.9714																	16.55			0.871429					1.36065

## Sheet: Equipment Details
	Equipment	Parameter	Units	Value		Fiberglass Composition Sensitivity Analysis
	Transportation	Low Transportation Factor		0.5				Baseline	0% B	10% B
		High Transportation Factor		5		Calcium Oxide	CaO	0.215	0.23	0.19
	Shred (gyratory crusher)	Capacity	kg/hr	272156		Silicon Dioxide	SiO2	0.56	0.57	0.552
		Power	kW	401		Aluminum Oxide	Al2O3	0.142	0.147	0.14
		Operation Energy	MJ/kg	0.00530431		Iron Oxide	Fe2O3	0.0015	0.005	0.003
		PM2.5	kg/kg	0		Magnesium Oxide	MgO	0.025	0.04	0.01
	Crush (cone crusher)	Capacity	kg/hr	458129		Sodium Oxide	Na2O	0.006	0.0075	0.005
		Power	kW	135		Boron Oxide	B2O3	0.05	0	0.1
		Operation Energy	MJ/kg	0.00106084
		PM2.5	kg/kg	5e-08
	Grind (ball mill)	Capacity	kg/hr	140614
		Power	kW	2522
		Operation Energy	MJ/kg	0.0645683
		PM2.5	kg/kg	3.5e-08
	Kiln	Operation Energy (per kg clinker)	MJ/kg	3.519
		Operation Energy (coal)		0.75
		Operation Energy (natural gas)		0.25
		PM2.5	kg/kg	0.00035102
	Polymer Combustion	PM2.5	kg/kg	0.0107
		PM2.5 filtration inefficiency		0.05
		Combustion Efficiency		0.85
	Pyrolysis Reactor	Operation Energy - feed basis (natural gas)	MJ/kg	5.65
		Pyrolysis Gas Calorific Value (per kg waste material fed to reactor)	MJ/kg	9.2
	Fiberglass furnace	Operation Energy (natural gas, per kg glass)	MJ/kg	11.3741
		Operation Energy (electricity, per kg glass)	MJ/kg	3.66343
		Operation Energy (total per kg glass)	MJ/kg	15.0375
		Energy mix (NG)		0.756381
		Energy mix (elec)		0.243619
		PM2.5	kg/kg	0.000115743

## Sheet: Transportation Distances
Starting Facility	Ending Facility	Unit	Distance		Facility	Address (MO)
Any facility	Landfill	km	50		Wind farm	8479 State Hwy E, Union Star, MO 64494
Wind farm	Cement plant	km	130		Landfill	9431 50th Rd SE, St Joseph, MO 64507
Limestone quarry	Cement plant	km	130		Cement	2200 N Courtney Rd, Sugar Creek, MO 64050
Sand/Quartz quarry	Cement plant	km	20		Glass recovery	2409 Sycamore Dr, Knoxville, TN 37921
Bauxite/Clay quarry	Cement plant	km	650		Glass manufacturing	1415 E Boonville St, Sedalia, MO 65301
Iron Ore quarry	Cement plant	km	1015		Limestone quarry	21008 Unity Ave, Gallatin, MO 64640
Magnesite quarry	Cement plant	km	1015		Sand/Quartz quarry	4401 N Cobbler Rd, Independence, MO 64058
Soda Ash quarry	Cement plant	km	40		Bauxite/Clay quarry	17850 W Sardis Rd, Bauxite, AR 72011
Wind farm	Pyrolysis facility	km	1260		Iron Ore quarry	17113 Co Rd 58, Nashwauk, MN 55769
Glass recovery	Glass manufacturing	km	1085		Magnesite quarry	17113 Co Rd 58, Nashwauk, MN 55769
Limestone quarry	Glass manufacturing	km	190		Kaolin quarry	520 Kaolin Rd, Sandersville, GA 31082
Sand/Quartz quarry	Glass manufacturing	km	150		Borax quarry	Boron, CA 93516
Kaolin quarry	Glass manufacturing	km	1420		Soda Ash quarry	13210 Cameron Rd, Excelsior Springs, MO 64024reg
Iron Ore quarry	Glass manufacturing	km	1120
Magnesite quarry	Glass manufacturing	km	1120
Soda Ash quarry	Glass manufacturing	km	150
Borax quarry	Glass manufacturing	km	2620

## Sheet: Pyrolysis Fuel
Pyrolysis Fuel
Component	Chemical Formula	test 1	test 2	test3	test4	test5	test6	test7	avg across tests	density of components (kg/m3)	MW of components (g/mol)	mol CO2 per mol	CO2 emission factor (volume basis)
MW (g/mol)		18.8	16.5	18.2	18.9	24.2	23.5	19.7	19.9714
Density (kg/m3)		0.8	0.7	0.8	0.8	1.1	1	0.9	0.871429
Heating value		5.6	4.7	4.8	4.7	6.1	6.2	7.2	5.61429
Carbon Dioxide	CO2	0.096	0.079	0.078	0.079	0.222	0.219	0.065	0.119714	1.977	44.009	1	0.236675
Methane	CH4	0.281	0.234	0.243	0.299	0.242	0.261	0.372	0.276	0.657	16.04	1	0.497521
Ethane	C2H6	0.0084	0.0036	0.0036	0.013	0.042	0.045	0.039	0.0220857	1.356	30.07	2	0.0876616
Ethene	C2H4	0.027	0.016	0.016	0.0082	0.047	0.042	0.057	0.0304571	1.18	28.05	2	0.112774
Propane	C3H8	0.0001	0.0001	0.0001	0.0009	0.0091	0.0098	0.0045	0.00351429	1.808	44.097	3	0.0190234
Propene	C3H6	0.008	0.0033	0.0092	0.0005	0.021	0.021	0.013	0.0108571	1.74	42.081	3	0.0592709
i-Butane	C4H10	0.0001	0.0001	0.0001	0.0001	0.0004	0.0005	0.0001	0.0002	2.51	58.12	4	0.00152048
n-Butane	C4H10	0.0001	0.0001	0.0001	0.0001	0.0013	0.001	0.0006	0.000471429	2.51	58.12	4	0.00358398
Hydrogen	H2	0.291	0.386	0.321	0.264	0.189	0.205	0.2	0.265143	0.08	2	0	0
Oxygen	O2	0.0066	0.011	0.014	0.03	0.0086	0.0059	0.0073	0.0119143	1.4	32	0	0
Nitrogen	N2	0.022	0.035	0.064	0.153	0.033	0.021	0.039	0.0524286	1.25	28	0	0
Carbon Monoxide	CO	0.26	0.232	0.25	0.143	0.135	0.13	0.189	0.191286	1.14	28.01	1	0.342622
													1.36065

## Sheet: Cement kiln mass balance
													Glass Compositions		Baseline	Min Boron	Max Boron
													Calcium Oxide	CaO	0.215	0.23	0.19
													Silicon Dioxide	SiO2	0.56	0.57	0.552
													Aluminum Oxide	Al2O3	0.142	0.147	0.14
													Iron Oxide	Fe2O3	0.0015	0.005	0.003
													Magnesium Oxide	MgO	0.025	0.04	0.01
													Sodium Oxide	Na2O	0.006	0.0075	0.005
													Boron Oxide	B2O3	0.05	0	0.1
													Potassium Oxide	K2O	0	0	0
Cement kiln - benchmark scenario																																					A:	mL	mSa	mB	mI	mM	mSo	mFe		b:
F	1.5694	kg															Decomposition Reactions of Virgin Materials													Coefficients for System of Linear Equations							limestone	1	0	0	0	0	0	0		1.16012
P	1	kg		Feeds				Product component mass			Product composition			CO2 Production			Virgin Material		Inorganic Product		CO2 Product		H2O Product		Other Product 1		Other Product 2			beta_L	1.16012						sand	0	1	0	0	0	0	0.647549		0.215
G_CO2	0.546426	kg		limestone	1.16012	kg		CaO	0.65	kg	CaO	0.65		limestone	0.510117	kg	1	CaCO3	1	CaO	1	CO2	0	H2O						beta_Sa	0.215	alpha_Sa2	0.647549				bauxite	0	0	1	0	0	0	0.247935		0.0879695
G_H2O	0.0229695	kg		sand	0.215	kg		SiO2	0.215	kg	SiO2	0.215		sand	0	kg	1	SiO2	1	SiO2	0	CO2	0	H2O						beta_B	0.0879695	alpha_B2	0.247935				iron ore	0	0	0	1	0	0	0		0.035
				bauxite	0.0879695	kg		Al2O3	0.065	kg	Al2O3	0.065		bauxite	0	kg	1	Al2O3:2H2O	1	Al2O3	0	CO2	2	H2O						beta_I	0.035						magnesite	0	0	0	0	1	0	0		0.0627578
				iron ore	0.035	kg		Fe2O3	0.035	kg	Fe2O3	0.035		iron ore	0	kg	1	Fe2O3	1	Fe2O3	0	CO2	0	H2O						beta_M	0.0627578						soda ash	0	0	0	0	0	1	0		0.00855043
				magnesite	0.0627578	kg		MgO	0.03	kg	MgO	0.03		magnesite	0.0327578	kg	1	MgCO3	1	MgO	1	CO2	0	H2O						beta_So	0.00855043						feldspar	0	0	0	0	0	0	1		0
				soda ash	0.00855043	kg		Na2O	0.005	kg	Na2O	0.005		soda ash	0.00355043	kg	1	Na2CO3	1	Na2O	1	CO2	0	H2O						beta_Fe	0
				feldspar	0	kg		K2O	0	kg	K2O	0		feldspar	0	kg	2	KAlSi3O8	1	K2O	0	CO2	0	H2O	6	SiO2	1	Al2O3
														H2O Production																							A-1:									x:
														limestone	0	kg																						1	0	0	0	0	0	0		1.16012	mL
														sand	0	kg																						0	1	0	0	0	0	-0.647549		0.215	mSa
														bauxite	0.0229695	kg																						0	0	1	0	0	0	-0.247935		0.0879695	mK
														iron ore	0	kg																						0	0	0	1	0	0	0		0.035	mI
														magnesite	0	kg																						0	0	0	0	1	0	0		0.0627578	mM
														soda ash	0	kg																						0	0	0	0	0	1	0		0.00855043	mSo
														feldspar	0	kg																						0	0	0	0	0	0	1		0	mFe
Cement kiln - waste scenario																																					A:	mL	mSa	mB	mI	mM	mSo	mFe	mWTB		b:
F	1.64214	kg															Decomposition Reactions of Virgin Materials													Coefficients for System of Linear Equations							overall	1	1	1	1	1	1	1	-5.66667		0
P	1	kg		Feeds				Product component mass			Product composition			CO2 Production			Virgin Material		Inorganic Product		CO2 Product		H2O Product		Other Product 1		Other Product 2			beta_L	1.16012	alpha_L1	0.22525				limestone	1	0	0	0	0	0	0	0.22525		1.16012
G_CO2	0.517466	kg		WTB	0.246321	kg		CaO	0.65	kg	CaO	0.645335		limestone	0.48572	kg	1	CaCO3	1	CaO	1	CO2	0	H2O						beta_Sa	0.215	alpha_Sa1	0.32872	alpha_Sa2	0.647549		sand	0	1	0	0	0	0	0.647549	0.32872		0.215
G_H2O	0.015714	kg		limestone	1.10463	kg		SiO2	0.215	kg	SiO2	0.213457		sand	0	kg	1	SiO2	1	SiO2	0	CO2	0	H2O						beta_B	0.0879695	alpha_B1	0.112809	alpha_B2	0.247935		bauxite	0	0	1	0	0	0	0.247935	0.112809		0.0879695
				sand	0.134029	kg		Al2O3	0.065	kg	Al2O3	0.0645335		bauxite	0	kg	1	Al2O3:2H2O	1	Al2O3	0	CO2	2	H2O						beta_I	0.035	alpha_I1	0.001174				iron ore	0	0	0	1	0	0	0	0.001174		0.035
w_w	0.15			bauxite	0.0601822	kg		Fe2O3	0.035	kg	Fe2O3	0.0347488		iron ore	0	kg	1	Fe2O3	1	Fe2O3	0	CO2	0	H2O						beta_M	0.0627578	alpha_M1	0.030699				magnesite	0	0	0	0	1	0	0	0.030699		0.0627578
w_v	0.85			iron ore	0.0347108	kg		MgO	0.03	kg	MgO	0.0297847		magnesite	0.0288107	kg	1	MgCO3	1	MgO	1	CO2	0	H2O						beta_So	0.00855043	alpha_So1	0.00602292				soda ash	0	0	0	0	0	1	0	0.00602292		0.00855043
				magnesite	0.055196	kg		Na2O	0.005	kg	Na2O	0.00496411		soda ash	0.0029344	kg	1	Na2CO3	1	Na2O	1	CO2	0	H2O						beta_Fe	0	alpha_Fe1	0				feldspar	0	0	0	0	0	0	1	0		0
w_w,psi	0.0938649			soda ash	0.00706686	kg		K2O	0	kg	K2O	0		feldspar	0	kg	2	KAlSi3O8	1	K2O	0	CO2	0	H2O	6	SiO2	1	Al2O3
w_v,psi	0.906135			feldspar	0	kg		B2O3	0.00722952	kg	B2O3	0.00717763
														H2O Production																							A-1:										x:
														limestone	0	kg																						0.0353536	0.964646	-0.0353536	-0.0353536	-0.0353536	-0.0353536	-0.0353536	-0.00369503		1.10463	mL
														sand	0	kg																						0.0515935	-0.0515935	0.948406	-0.0515935	-0.0515935	-0.0515935	-0.0515935	-0.652941		0.134029	mSa
														bauxite	0.015714	kg																						0.0177058	-0.0177058	-0.0177058	0.982294	-0.0177058	-0.0177058	-0.0177058	-0.249785		0.0601822	mK
														iron ore	0	kg																						0.000184263	-0.000184263	-0.000184263	-0.000184263	0.999816	-0.000184263	-0.000184263	-1.92585e-05		0.0347108	mI
														magnesite	0	kg																						0.0048183	-0.0048183	-0.0048183	-0.0048183	-0.0048183	0.995182	-0.0048183	-0.000503591		0.055196	mM
														soda ash	0	kg																						0.000945315	-0.000945315	-0.000945315	-0.000945315	-0.000945315	-0.000945315	0.999055	-9.88008e-05		0.00706686	mSo
														feldspar	0	kg																						0	0	0	0	0	0	0	1		0	mFe
																																						-0.156953	0.156953	0.156953	0.156953	0.156953	0.156953	0.156953	0.0164041		0.246321	mWTB

## Sheet: E-Glass furnace mass balance
													Glass Compositions		Baseline	Min Boron	Max Boron
													Calcium Oxide	CaO	0.215	0.23	0.19
													Silicon Dioxide	SiO2	0.56	0.57	0.552
													Aluminum Oxide	Al2O3	0.142	0.147	0.14
													Iron Oxide	Fe2O3	0.0015	0.005	0.003
													Magnesium Oxide	MgO	0.025	0.04	0.01
													Sodium Oxide	Na2O	0.006	0.0075	0.005
													Boron Oxide	B2O3	0.05	0	0.1
													Potassium Oxide	K2O	0	0	0
Fiberglass furnace - benchmark scenario
F	1.28928																Decomposition Reactions of Virgin Materials													Coefficients for System of Linear Equations									A:	mL	mSa	mK	mI	mM	mSo	mBA	mFe		b:
P	1			Feeds				Product component mass			Product composition			CO2 Production			Virgin Material		Inorganic Product		CO2 Product		H2O Product		Other Product 1		Other Product 2			alpha_L1	0.383731								limestone	1	0	0	0	0	0	0	0		0.383731
G_CO2	0.20029			limestone	0.383731	kg		CaO	0.215	kg	CaO	0.215		limestone	0.168731	kg	1	CaCO3	1	CaO	1	CO2	0	H2O						alpha_Sa1	0.56	alpha_Sa3	0.647549	alpha_Sa4	0.46541				sand	0	1	0.46541	0	0	0	0	0		0.56
G_H2O	0.0889944			sand	0.39269	kg		SiO2	0.56	kg	SiO2	0.56		sand	0	kg	1	SiO2	1	SiO2	0	CO2	0	H2O						alpha_K1	0.359489	alpha_K3	0.463784						kaolin	0	0	1	0	0	0	0	0.647549		0.359489
				kaolin	0.359489	kg		Al2O3	0.142	kg	Al2O3	0.142		kaolin	0	kg	1	Al2SI2O5(OH)4	1	Al2O3	0	CO2	2	H2O	2	SiO2				alpha_I1	0.002								iron ore	0	0	0	1	0	0	0	0.463784		0.002
				iron ore	0.002	kg		Fe2O3	0.002	kg	Fe2O3	0.002		iron ore	0	kg	1	Fe2O3	1	Fe2O3	0	CO2	0	H2O						alpha_M1	0.0522982								magnesite	0	0	0	0	1	0	0	0		0.0522982
				magnesite	0.0522982	kg		MgO	0.025	kg	MgO	0.025		magnesite	0.0272982	kg	1	MgCO3	1	MgO	1	CO2	0	H2O						alpha_So1	0.0102605								soda ash	0	0	0	0	0	1	0	0		0.0102605
				soda ash	0.0102605	kg		Na2O	0.006	kg	Na2O	0.006		soda ash	0.00426052	kg	1	Na2CO3	1	Na2O	1	CO2	0	H2O						alpha_BA1	0.0888148								boric acid	0	0	0	0	0	0	1	0		0.0888148
				boric acid	0.0888148	kg		B2O3	0.05	kg	B2O3	0.05		boric acid	0	kg	2	H3BO3	1	B2O3	0	CO2	3	H2O						alpha_Fe1	0								feldspar	0	0	0	0	0	0	0	1		0
				feldspar	0	kg		K2O	0	kg	K2O	0		feldspar	0	kg	2	KAlSi3O8	1	K2O	0	CO2	0	H2O	6	SiO2	1	Al2O3
														H2O Production																																			x:
														limestone	0	kg																								1	0	0	0	0	0	0	0		0.383731
														sand	0	kg																								0	1	-0.46541	0	0	0	0	0.301376		0.39269
														kaolin	0.0501796	kg																								0	0	1	0	0	0	0	-0.647549		0.359489
														iron ore	0	kg																								0	0	0	1	0	0	0	-0.463784		0.002
														magnesite	0	kg																								0	0	0	0	1	0	0	0		0.0522982
														soda ash	0	kg																								0	0	0	0	0	1	0	0		0.0102605
														boric acid	0.0388148	kg																								0	0	0	0	0	0	1	0		0.0888148
														feldspar	0	kg																								0	0	0	0	0	0	0	1		0
Fiberglass furnace - waste scenario
F	1.55142	kg															Decomposition Reactions of Virgin Materials													Coefficients for System of Linear Equations									A:	mL	mSa	mK	mI	mM	mSo	mBA	mFe	mWTB
P	1	kg		Feeds				Product component mass			Product composition			CO2 Production			Virgin Material		Inorganic Product		CO2 Product		H2O Product		Other Product 1		Other Product 2			alpha_L1	0.383731	alpha_L2	0.22525						overall	1	1	1	1	1	1	1	1	-3.32633
G_CO2	0.163166	kg		WTB	0.315758	kg		CaO	0.215	kg	CaO	0.215		limestone	0.137457	kg	1	CaCO3	1	CaO	1	CO2	0	H2O						alpha_Sa1	0.56	alpha_Sa2	0.32872	alpha_Sa3	0.647549	alpha_Sa4	0.46541		limestone	1	0	0	0	0	0	0	0	0.22525
G_H2O	0.0724993	kg		recovered glass	0.18535	kg		SiO2	0.56	kg	SiO2	0.56		sand	0	kg	1	SiO2	1	SiO2	0	CO2	0	H2O						alpha_K1	0.359489	alpha_K2	0.21102	alpha_K3	0.463784				sand	0	1	0.46541	0	0	0	0	0.647549	0.32872
				limestone	0.312607	kg		Al2O3	0.142	kg	Al2O3	0.142		kaolin	0	kg	1	Al2SI2O5(OH)4	1	Al2O3	0	CO2	2	H2O	2	SiO2				alpha_I1	0.002	alpha_I2	0.001174						kaolin	0	0	1	0	0	0	0	0.463784	0.21102
w_w	0.15			sand	0.319905	kg		Fe2O3	0.002	kg	Fe2O3	0.002		iron ore	0	kg	1	Fe2O3	1	Fe2O3	0	CO2	0	H2O						alpha_M1	0.0522982	alpha_M2	0.030699						iron ore	0	0	0	1	0	0	0	0	0.001174
w_v	0.85			kaolin	0.292858	kg		MgO	0.025	kg	MgO	0.025		magnesite	0.0222385	kg	1	MgCO3	1	MgO	1	CO2	0	H2O						alpha_So1	0.0102605	alpha_So2	0.00602292						magnesite	0	0	0	0	1	0	0	0	0.030699
				iron ore	0.0016293	kg		Na2O	0.006	kg	Na2O	0.006		soda ash	0.00347083	kg	1	Na2CO3	1	Na2O	1	CO2	0	H2O						alpha_BA1	0.0888148	alpha_BA2	0.0521343						soda ash	0	0	0	0	0	1	0	0	0.00602292
w_w,psi	0.0938649			magnesite	0.0426047	kg		B2O3	0.05	kg	B2O3	0.05		boric acid	0	kg	2	H3BO3	1	B2O3	0	CO2	3	H2O						alpha_Fe1	0	alpha_Fe2	0						boric acid	0	0	0	0	0	0	1	0	0.0521343
w_v,psi	0.906135			soda ash	0.00835873	kg		K2O	0	kg	K2O	0		feldspar	0	kg	2	KAlSi3O8	1	K2O	0	CO2	0	H2O	6	SiO2	1	Al2O3											feldspar	0	0	0	0	0	0	0	1	0
				boric acid	0.072353	kg
				feldspar	0	kg
														H2O Production																									A-1:
														limestone	0	kg																								0.0551659	0.944834	-0.0551659	-0.0294911	-0.0551659	-0.0551659	-0.0551659	-0.0551659	-0.00576574
														sand	0	kg																								0.0564538	-0.0564538	0.943546	-0.495589	-0.0564538	-0.0564538	-0.0564538	-0.0564538	-0.4376
														kaolin	0.0408788	kg																								0.0516808	-0.0516808	-0.0516808	0.972372	-0.0516808	-0.0516808	-0.0516808	-0.0516808	-0.469186
														iron ore	0	kg																								0.000287524	-0.000287524	-0.000287524	-0.000153707	0.999712	-0.000287524	-0.000287524	-0.000287524	-3.00509e-05
														magnesite	0	kg																								0.00751848	-0.00751848	-0.00751848	-0.00401931	-0.00751848	0.992482	-0.00751848	-0.00751848	-0.000785804
														soda ash	0	kg																								0.00147507	-0.00147507	-0.00147507	-0.000788558	-0.00147507	-0.00147507	0.998525	-0.00147507	-0.000154169
														boric acid	0.0316205	kg																								0.0127682	-0.0127682	-0.0127682	-0.00682575	-0.0127682	-0.0127682	-0.0127682	0.987232	-0.00133448
														feldspar	0	kg																								0	0	0	0	0	0	0	0	1
																																								-0.244909	0.244909	0.244909	0.130926	0.244909	0.244909	0.244909	0.244909	0.025597
[truncated: 2 more columns]
